# Supplementary material for: EBV-Driven Lymphoproliferative Disorders and Lymphomas of the Gastrointestinal Tract: A Spectrum of Entities with a Common Denominator (Part 2)
Source: Cancers (Basel). 2021 Sep 8;13(18):4527. doi: 10.3390/cancers13184527 (PMC8469260; doi:10.3390/cancers13184527)
Supplement: Supplementary file 1 [file cancers-13-04527-s001.zip]

Archive with 1 entries (1 files):
- cancers-1369703-supplementary.pdf
